# Supplementary material for: CircCSPP1 Competitively Binds miR-10a to Regulate BMP7 Expression and Affects the Proliferation of Dermal Papilla Cells
Source: Int J Mol Sci. 2024 Oct 27;25(21):11547. doi: 10.3390/ijms252111547 (PMC11546337; doi:10.3390/ijms252111547)
Supplement: Supplementary file 1 [file ijms-25-11547-s001.zip › Supplementary Table S1.xlsx]

## Sheet: Sheet1
Supplementary Table S1 The sequence of circCSPP1
>novel_circ_0009222_full_seq |chr 9:44061480-44071823|+
GATGTACGGGAACAGACGAGGCAATGAGCCTCCTATGGAGTATGATGGTGATGTCACAGAACAGTCAAACATACGAATTTCATCTGCTGGAAATCAAAGGCTCGAGACAATGAACTATCCAAACCTACTTATCGAGAGACGTGCAGTCCTTTTGCGGGAATGCTCTTTGGGGTGAAGATCGAGAACTTATTCAGAGAAGGAAAGAGAAATATAGACAAGAACTACTGGAACAAATGGCTGAACAACAGAGGAACAAGAGACGGTAATGAAAGGAAAAAGATTTGGATCTCAGGGTTGCAGCTTCTGGAGCTCAAGACCCTGAGAAATCGCTGATAGACTGAAGCAGTTTAGTGTGGCACCAAGACACTTTGAAGAGACGATACCACCTGAGAGACCCAG…
>novel_circ_0009222_junction_seq |chr 9:44061480-44071823|+
AGCACTCTTGGTGACATGGTGCCTCCCAGGATGTACGGGAACAGACGAGGCAATGAGC
